# Supplementary material for: DNA methylation biomarkers of future health outcomes in children
Source: Mol Cell Pediatr. 2020 Jul 9;7:7. doi: 10.1186/s40348-020-00099-0 (PMC7343681; doi:10.1186/s40348-020-00099-0)
Supplement: Supplementary file 1 — Additional file 1: Table 1. Included articles. [file 40348_2020_99_MOESM1_ESM.xlsx]

## Sheet: Sheet1
Title	Journal	Author	Disease	Number	Age	Gender	Country	Genes Tested	Tissue source	Other Tests	Biomarker Type	Outcomes	Results	Comments
Placental CpG methylation of infants born extremely preterm predicts cognitive impairment later in life.	PLoS ONE [Electronic Resource]. 13(3):e0193271, 2018.	Tilley SK Martin EM Smeester L Joseph RM Kuban KCK Heeren TC Dammann OU O'Shea TM Fry RC	Extremely Preterm Birth (EPTB, <28weeks)	84	N/A		USA	Illumina 450K	Placenta		Complication Development	Cognitive Function (IQ) at 10years of age, classifeid as normal, low-normal, moderately impaired, severely impaired	17 sites of differential methylation identified which correlated with IQ at 10years. Higher methylation associated with greater cognitive impairment. Hypermethylation was also associated with spontaneous premature EPTB rather than induced EPTB.
Methylation changes and pathways affected in preterm birth: a role for SLC6A3 in neurodevelopment.	Epigenomics. 2018 Jan;10(1):91-103. doi: 10.2217/epi-2017-0082. Epub 2017 Nov 27.	Arpon A, Milagro FI, Laja A, Segura V, de PipaÍ_n MS, Riezu-Boj JI, Alfredo MartÍ_nez J.	Prematurity	Premature 24, Full Term 22		0.457	Spain	Illumina 450K	Whole Blood at 12 months		Complication Development	Neurocognitive Development; Bayley at 2-3 years	Methylation of CpG00997378 (SLC6A3) associated with motor and mental outcome. Methylation at this CpG also associated with Gestational age.
Epigenetic dysregulation of naive CD4+ T-cell activation genes in childhood food allergy	Nature Communications; volume 9, article number 3308 (2018)	David Martino 1,2, Melanie Neeland1, Thanh Dang1, Joanna Cobb1, Justine Ellis1, Alice Barnett1, Mimi Tang1, Peter Vuillermin1,3,4, Katrina Allen1 & Richard Saffery	Food Allergy	65	12 months and 2-4 years later		Australia	26 Loci associated with Food allergy	Naïve T Cells		Disease Severity	Persistent vs. Resolved Food Allergy	In 24/26 loci there was a change in methylation in patients with persistent food allergy, whereas methylation was stable in those whose allergy resolved
An environmental epigenetic study of ADRB2 5'-UTR methylation and childhood asthma severity.	Clinical & Experimental Allergy. 42(11):1575-81, 2012 Nov.	Fu A Leaderer BP Gent JF Leaderer D Zhu Y	Asthma	182	5years		USA	ADRB2 Methylation at 3 CpG sites	Whole Blood (obtained at recruitment)	Nitrous Oxide Expose	Disease Severity	Mild vs. Severe asthma based on 1 year of follow up following recruitment	ADRB2 methylation associated with more secere asthma	When looking at only those with high NO2 exposure, if higlhy NO2 expose and high DNA methylation then Odds Ratio of 5 for being in severe asthma group
Vanin-1 expression and methylation discriminate pediatric asthma corticosteroid treatment response.	J Allergy Clin Immunol. 2015 Oct;136(4):923-31.e3. doi: 10.1016/j.jaci.2015.01.045. Epub 2015 Apr 21.	Xiao C, Biagini Myers JM, Ji H, Metz K, Martin LJ, Lindsey M, He H, Powers R, Ulm A, Ruff B, Ericksen MB, Somineni HK, Simmons J, Strait RT, Kercsmar CM, Khurana Hershey GK.	Asthma	18			USA	VNN1 Methylation (5 CpG in promoter)	Nasal Epithelium, collected ub ED (T0) and after 12-24hrs (T1)		Treatment Response	Response to Corticosteroids during asthma hospitilization	At CpG 4, in good responders there was an increase in methylation post treatment, but in poor responders it tended to decrease.	Started with gene expression, started with >20,000 genes and focused in on VNN1 expression. Then looked at methylation.
Nasal DNA methylation differentiates corticosteroid treatment response in pediatric asthma: A pilot study.	PLoS ONE [Electronic Resource]. 12(10):e0186150, 2017.	Zhang X Biagini Myers JM Yadagiri VK Ulm A Chen X Weirauch MT Khurana Hershey GK Ji H	Asthma	20	5 - 11 years	0.33	USA	Illumina 450K; and LDHC, DNHD1, PRRC1 targeted busulfite pyrosequencing	NEC at presentation (T0) and 18-24hrs (T1) post steroids	Gene Expression in OTX2, LDHC, DNHD1, PRRC1, and SNPs at 7 sites	Treatment Response	Good vs. Poor Repsonders to corticosteroids	LDHC hypermethylated at CG1 in poor responders at T0; When t1 and T0 timpoints combined hood responders hypomethylated at LDHC, DNHD1 and PRRC1.	Good Responders showed change in OTX2 methylation where as poor responders did not; LDHC gene expression also correlated with reduced gene expression; meSNPs also identified
Differential DNA methylation at birth associated with mental disorder in individuals with 22q11.2 deletion syndrome.	Transl Psychiatry Psychiatry. 7(8):e1221, 2017 08 29.	Starnawska A Hansen CS Sparso T Mazin W Olsen L Bertalan M Buil A Bybjerg-Grauholm J Baekvad-Hansen M Hougaard DM Mortensen PB Pedersen CB Nyegaard M Werge T Weinsheimer S	22q11.2 deletion	164	14.7 years	0.488	Denmark	Illumina 450K	Neonatal Blood Spot		Complication Development	Development of psychiatric disorder	9 differentially methylated probes, mapping to 6 genes, identified between the two groups. Analysis within the pyschiatic disorder group found 9 DMP's associated with Intellectual Disability, 2 with Behavioural Disorder, 8 with Pyschological Development Disorder and 3 with Schizophrenia.
Epigenetic and genetic variants in the HTR1B gene and clinical improvement in children and adolescents treated with fluoxetine.	Progress in Neuro-Psychopharmacology & Biological Psychiatry. 75:28-34, 2017 04 03.	Gasso P Rodriguez N Blazquez A Monteagudo A Boloc D Plana MT Lafuente A Lazaro L Arnaiz JA Mas S	Major Depressive Disorder, Obsessive Compulsive Disorder, Generalised Anxiety Disorder	83	14.7 years	0.687	Spain	HTR1B promoter methylation	Blood	HTR1B SNPs	Treatment Response	Response after 12 weeks of Fluoxetine treatment	Negative correlation between HTR1B promoter methylation and clinical improvement.	SNPs associated with clinical response also identified.
Serotonin transporter [corrected] methylation and response to cognitive behaviour therapy in children with anxiety disorders.[Erratum appears in Transl Psychiatry. 2014;4:e467]	Transl Psychiatry Psychiatry. 4:e444, 2014 Sep 16.	Roberts S Lester KJ Hudson JL Rapee RM Creswell C Cooper PJ Thirlwall KJ Coleman JR Breen G Wong CC Eley TC	Anxiety Disorders	116	6 - 13 years	0.483	Australia and United Kingdom	Bisulphite Sequncing of SLC6A4 Measured at 6 CpG	Buccal Swab colelcted pre and post treatment (within 2 months)		Treatment Response	Treatment response to Cognitive Behaviour Therapy calculated as primary anxiety response and all anxiety response. Measured post treatment completion and also 6 months alter.	Responders increased methylation whereas non-responders decresed methylation at SLC6A4. Change in methylation during treatment also predicted continued improvement to 6 months vs. no continued improved/decline. Response mainly driven by CpG 4.
HPA AXIS RELATED GENES AND RESPONSE TO PSYCHOLOGICAL THERAPIES: GENETICS AND EPIGENETICS.	Depression & Anxiety. 32(12):861-70, 2015 Dec.	Roberts S Keers R Lester KJ Coleman JR Breen G Arendt K Blatter-Meunier J Cooper P Creswell C Fjermestad K Havik OE Herren C Hogendoorn SM Hudson JL Krause K Lyneham HJ Morris T Nauta M Rapee RM Rey Y Schneider S Schneider SC Silverman WK Thastum M Thirlwall K Waite P Eley TC Wong CC	Anxiety Disorders	98 for DNA methylation; 1152 for genotyping	5 - 18 years		Australia and United Kingdom for DNA methylation; International Multisite colloboration for genotypin	FKBP5 and GR methylation	Buccal Swabs	Genotyping of FKBP5 and GR polymorphisms	Treatment Response	Treatment response to Cognitive Behaviour Therapy which was assessed immediately after treatment and 3,6, or 12 months after conclusion of treatment	Pretreatment FKBP5 or GR methylation did not predict treatment response. Change in FKBP5 Methylation at CpG4 was associated with response (decrease associated with greater response) but did not survive correction for multiple testing. This was driven by genotype. No effect of GR.	Genotype alone had no effect.
DAT1 methylation is associated with methylphenidate response on oppositional and hyperactive-impulsive symptoms in children and adolescents with ADHD.	World J Biol Psychiatry. 2017 Jun;18(4):291-299. doi: 10.1080/15622975.2016.1224928. Epub 2016 Sep 27.	Ding K, Yang J, Reynolds GP, Chen B, Shao J, Liu R, Qian Q, Liu H, Yang R, Wen J, Kang C.	Attention Deficite Hyperactivity Disorder	111	9.25years	0.126	China	DAT1 (25 promoter CpG) and DRD4 (23 promoter CpG) methylation	Blood		Treatment Response	Response to treatment with methylphenidate	Lower Mean DAT1 methylation was assoicated with greater treatment response.
Epigenetic variation in OPRM1 gene in opioid-exposed mother-infant dyads.	Genes Brain Behav. 2018 Mar 25. doi: 10.1111/gbb.12476. [Epub ahead of print]	Wachman EM, Hayes MJ, Shrestha H, Nikita FNU, Nolin A, Hoyo L, Daigle K, Jones HE, Nielsen DA.	Neonatal Abstinence Syndrome	58	N/A	0.483	USA	OPRM1 Methylation	Saliva		Disease Severity	Severity of NAS measured by need for pharmacological treatment, need for adjunctive treatment and length of stay	Infants needs pharmacological treatment had higher methylation at -18, -14, and +23 CpG's. No other associations seen.
Epigenetic variation in the mu-opioid receptor gene in infants with neonatal abstinence syndrome.	J Pediatr. 2014;165(3):472-478.	Elisha M Wachman, Marie J Hayes, Barry M Lester, Norma Terrin, Mark S Brown, David A Nielsen, and Jonathan M Davis	Neonatal Abstinence Syndrome	86	N/A		USA	OPRM1 Methylation	Cord Blood or Saliva		Disease Severity	Severity of NAS measured by need for pharmacological treatment, need for adjunctive treatment and length of stay	Infants requiring pharmacological treatment with 2 agents had hypermethylation at CpG -14 and -10
Increased DNA Methylation of ABCB1, CYP2D6, and OPRM1 Genes in Newborn Infants of Methadone-Maintained Opioid-Dependent Mothers.	J Pediatr. 2017 Nov;190:180-184.e1. doi: 10.1016/j.jpeds.2017.07.026. Epub 2017 Sep 1.	McLaughlin P, Mactier H, Gillis C, Hickish T, Parker A, Liang WJ, Osselton MD.	Neonatal Abstinence Syndrome	21	N/A		United Kingdom	ABCB1 (11 CpG sites), CYP2D6 (3 CpG Sites), OPRM1 (8 CpG Sites)	Buccal Swab 24-72hours post delivery		Disease Severity	NAS severity as determined by length of stay and need for treatment	No Effect on need for NAS treatment or length of stay
Postnatal epigenetic modification of glucocorticoid receptor gene in preterm infants: a prospective cohort study.	BMJ Open. 2014 Jul 14;4(7):e005318. doi: 10.1136/bmjopen-2014-005318.	Kantake M, Yoshitake H, Ishikawa H, Araki Y, Shimizu T.	Prematurity	20 preterm newborns	N/A		Japan	CpG 16, 25, 26, 28 in 1-F promoter region of Glucocorticoid Receptor	Blood at postnatal day 4		Disease Severity	Need for subsequent glucocorticoid treatment (for chronic lung disease or late onset circulatory collapse)	CpG 16 methylation associated with need for steroid treatment	This analysis part of a larger study comapring rate of GR methylation in preterm to term newborns
Global DNA Methylation in Neonatal Sepsis	Indian J Pediatr (April 2015) 82(4):340–344	Benet Bosco Dhas & Hiasindh Ashmi Antony & Vishnu Bhat & Banupriya Newton & Subhash Chandra Parija	Neonatal Sepsis	51	5.39 days	0.45	India	Global DNA methylation	Whole Blood		Disease Severity	Severity of disease as measured by survival as measured by need for ventilation, shock, DIC and renal failure	Only relationship was between those who developed renal failure had higher levels of methylation
DNA Methylation and Transcription Patterns in Intestinal Epithelial Cells From Pediatric Patients With Inflammatory Bowel Diseases Differentiate Disease Subtypes and Associate With Outcome.	Gastroenterology. 154(3):585-598, 2018 02.	Howell KJ Kraiczy J Nayak KM Gasparetto M Ross A Lee C Mak TN Koo BK Kumar N Lawley T Sinha A Rosenstiel P Heuschkel R Stegle O Zilbauer M	Inflammatory Bowel Disease	96	13 years	0.396	United Kingdom	Illumina 450K	Intestinal Biopsy	Genotyping and RNA-seq	Disease Severity	Clinical Phenotype and Outcome over 18months	Identified DNA methylation profile that was associated with increased risk of need for biological agents and time to 3rd treatment exacerbation. Also showed gene expression profile highlighting the same, with significant overlap of genes involved.	Paper also includes numerous other analysis looking at difference between IBD and control patients, regional differences in methylation and differences between Chron's and Ulcerative Colitis.
Blood-Derived DNA Methylation Signatures of Crohn's Disease and Severity of Intestinal Inflammation.	Gastroenterology. 2019 Jun;156(8):2254-2265.e3. doi: 10.1053/j.gastro.2019.01.270. Epub 2019 Feb 16.	Somineni HK, Venkateswaran S, Kilaru V, Marigorta UM, Mo A, Okou DT, Kellermayer R, Mondal K, Cobb D, Walters TD, Griffiths A, Noe JD, Crandall WV, Rosh JR, Mack DR, Heyman MB, Baker SS, Stephens MC, Baldassano RN, Markowitz JF, Dubinsky MC, Cho J, et al.	Chron's Disease	164	12.6yrs (IQR; 10.6–15.0)	0.41	USA	Illumina EPIC Array	Blood		Disease Severity	Time to Progress to Complicated disease	Blood samples could not predict progression to complicated disease; there were no significantly differences in methylation profiles of progressors vs. non progressors
Value of DNA methylation in predicting curve progression in patients with adolescent idiopathic scoliosis.	EBioMedicine. 2018 Oct;36:489-496. doi: 10.1016/j.ebiom.2018.09.014. Epub 2018 Sep 18.	Meng Y, Lin T, Liang S, Gao R, Jiang H, Shao W, Yang F, Zhou X.	Idiopathic Scoliosis	Prognostic ability tested in a validation cohort of 276	Approximately 14years	0.76	China	cg01374129 methylation	Blood		Disease Severity	Progression Free Survival	Low methylation at cg01374129 is associated with reduced progression free survival (calculated by kaplan-meier curve, P<0.001)
DNA methylation at the mu-1 opioid receptor gene (OPRM1) promoter predicts preoperative, acute, and chronic postsurgical pain after spine fusion.	Pharmgenomics Pers Med. 2017 May 9;10:157-168. doi: 10.2147/PGPM.S132691. eCollection 2017.	Chidambaran V, Zhang X, Martin LJ, Ding L, Weirauch MT, Geisler K, Stubbeman BL, Sadhasivam S, Ji H.	Idiopathic Scoliosis	128	14.49years	0.74	USA	OPRM1 Methylation	Blood taken preoperatively	Functional Genomics analysis performed using available databases	Complication Development	Pain following surgery as measured by post operative pain scores and opiod use and rates of chronic post surgical pain (measured 2-3 months post surgery)	Higher acute postoperative Pain was associated with higher methylation at CpG 4, 17, and 18. Higher methylation of CpG 13 and 22 was associated with increased risk of chronic pain.	Functional work showed that increased methlyation may decrease gene expression leading to decreased response to endogenous and exogenous opiods.
Enrichment of Genomic Pathways Based on Differential DNA Methylation Associated With Chronic Postsurgical Pain and Anxiety in Children: A Prospective, Pilot Study.	J Pain. 2019 Jul;20(7):771-785. doi: 10.1016/j.jpain.2018.12.008. Epub 2019 Jan 9.	Chidambaran V, Zhang X, Geisler K, Stubbeman BL, Chen X, Weirauch MT, Meller J, Ji H.	Idiopathic Scoliosis Surgery	73	14.4 years +/- 1.6 years	0.84	USA	Illumina EPIC Array	Blood		Complication Development	Chronic Postsurgical Pain (measured by questionnaire and medication use)	637 significantly differentially methylated probes associated with chronic postsurgical pain (P<0.05)
Epipolymorphisms associated with the clinical outcome of autoimmune arthritis affect CD4+ T cell activation pathways.	Proceedings of the National Academy of Sciences of the United States of America. 113(48):13845-13850, 2016 11 29.	Spreafico R Rossetti M Whitaker JW Wang W Lovell DJ Albani S	Juvenile Idiopathic Arthritis	68	N	0.72	USA	Genome Wide	CD4+ T Cells	Genome Wide Gene Expression	Disease Severity	Persentent Remission vs. Disease Relapse post cessation of anti-TNF treatment	Identified 5 modules of differential DNA methylation at the time of treatment withdrawal that correlated with persistent remission vs. relapse. Modules impolicated in T-Cell Activation nad T-Cell Receptor Signalling.	DNA methylation more sensitive than Gene Expression
FCGR2A Promoter Methylation and Risks for Intravenous Immunoglobulin Treatment Responses in Kawasaki Disease.	Mediators of Inflammation. 2015:564625, 2015.	Kuo HC Hsu YW Wu MS Woon PY Wong HS Tsai LJ Lin RK Klahan S Hsieh KS Chang WC	Kawasaki Disease	36	0 - 5 years	0.306	Taiwan	FCGR2A methylation	Not stated		Treatment Response	Response to IVIG (defervescence within 48hrs with no fever for >7 days)	Increased methylation of FCGR2A at 5 CpG sites associated with nonresponse to IVIG.
Detection of global DNA hypomethylation of peripheral blood lymphocytes in patients with infantile spasms	Epilepsy Research (2015) 109, 28—33	Guang Yanga, Jing Wanga, Xiu-Yu Shia, Xiao-Fan Yanga, Jun Jua, Yu-Jie Liua, Zhi-Fang Lib, Yu-Fen Lib, Li-Ping Zoua,c,∗	Infantile Spasm	20	6.2 months	0.35	China	Global DNA methylation	Blood Leukocytes		Treatment Response	Response to treatment with ACTH	No Association between methylation and treatment response
Analysis of the methylation status of the KCNQ1OT and H19 genes in leukocyte DNA for the diagnosis and prognosis of Beckwith-Wiedemann syndrome.	European Journal of Human Genetics. 9(6):409-18, 2001 Jun.	Gaston V Le Bouc Y Soupre V Burglen L Donadieu J Oro H Audry G Vazquez MP Gicquel C	Beckwith-Wiedemann Syndrome	97		0.454	France	H19 and KvDMR1	DNA extracted from blood leucocytes		Complication Development	Tumour Free period	Abnormal H19 methylation assoicated with increased risk of tumours but KvDMR1 showed no effect
